# Supplementary material for: Navigating Uncertainty: Experiences of Older Adults in Wuhan during the 76-Day COVID-19 Lockdown
Source: Healthcare (Basel). 2023 Nov 16;11(22):2970. doi: 10.3390/healthcare11222970 (PMC10671022; doi:10.3390/healthcare11222970)
Supplement: Supplementary file 1 [file healthcare-11-02970-s001.zip]

Archive with 1 entries (1 files):
- healthcare-2639657-supplementary.pdf
